# Supplementary material for: CcpA-mediated regulation of cellular energy metabolism in the ruminal bacterium Streptococcus bovis
Source: Microbiol Spectr. 2025 Jun 25;13(8):e02150-24. doi: 10.1128/spectrum.02150-24 (PMC12323346; doi:10.1128/spectrum.02150-24)
Supplement: Table S1 — Qualitative and quantitative information of the metabolites. [file spectrum.02150-24-s0002.xlsx]

## Sheet: Sheet1
Table S1: Qualitative and Quantitative Information on Cellular Energy Metabolism in Streptococcus bovis
Compounds	Class	RT	m/z	Molecular Weight	Ion mode	Ionization model	Equation	r
Glutamine	Amino acid derivatives	5.30	147.069/84	146.069143	Positive	[M+H]+	y = 6.34972e4 x + 3427.85972	0.99847
Lysine	Amino acids	10.08	147.069/84	146.105528	Positive	[M+H]+	y = 3.87986e4 x + 3.70795e5	0.99845
L-Leucine	Amino acids	2.79	132.1/43.05	131.094629	Positive	[M+H]+	y = 3.06735e4 x + 3.86113e4	0.99102
Tyrosine	Amino acids	3.70	180/163	181.0738932	Negative	[M-H]-	y = 17115.62084 x - 5.27217e4	0.99786
L-Glutamic acid	Amino acids	4.43	146/102	147.053159	Negative	[M-H]-	y = 1450.79220 x - 20882.67649	0.99526
L-Alanine	Amino acids	4.67	88.1/45	89.04767847	Negative	[M-H]-	y = 27.96803 x - 470.53876	0.99016
Threonine	Amino acids	4.72	118.050419/74	119.058244	Negative	[M-H]-	y = 4817.79576 x + 23827.86485	0.99536
L-Asparagine	Amino acids	5.34	131/114	132.053493	Negative	[M-H]-	y = 9889.28708 x + 29004.98016	0.99206
Serine	Amino acids	5.35	104.034769/74	105.042594	Negative	[M-H]-	y = 2223.72430 x + 7.65851e4	0.99651
L-citrulline	Amino acids	5.79	174/130.9	175.095692	Negative	[M-H]-	y = 8192.89351 x + 2.26904e5	0.99611
L-Cystine	Amino acids	6.33	241/152	240.023848	Positive	[M+H]+	y = 4.06677e4 x - 2.80006e6	0.99217
Ornithine	Amino acids	9.61	133.09/70	132.089878	Positive	[M+H]+	y = 9564.74005 x - 4.56403e5	0.99851
Arginine	Amino acids	9.97	175.1/70.06	174.111676	Positive	[M+H]+	y = 1.38673e5 x + 2.43065e6	0.99902
Flavin Mononucleotide	CoEnzyme and vitamins	4.78	455.2/78.9	456.1046148	Negative	[M-H]-	y = 5520.55239 x - 2.41709e5	0.99948
Acetyl-CoA	CoEnzyme and vitamins	4.79	810/303.2	809.125779	Positive	[M+H]+	y = 8.57412e4 x - 3.62830e6	0.99636
Succinyl-CoA	CoEnzyme and vitamins	5.82	868.1/361.2	867.1312524	Positive	[M+H]+	y = 446.32897 x - 28013.69160	0.99879
Phosphorylethanolamine	LPE	6.87	139.8/78.9	141.019096	Negative	[M-H]-	y = 3040.93623 x - 28940.86710	0.99880
Cyclic-AMP	Nucleotide and Its metabolomics	0.85	328.1/134.2	329.052522	Negative	[M-H]-	y = 5.55080e5 x + 3.06143e4	0.99019
Uracil	Nucleotide and Its metabolomics	1.07	111.2/42	112.027278	Negative	[M-H]-	y = 24675.74555 x + 7870.20652	0.99769
Adenine	Nucleotide and Its metabolomics	1.44	134/107	135.054495	Negative	[M-H]-	y = 7.31516e4 x + 9364.54972	0.99523
Inosine	Nucleotide and Its metabolomics	2.04	267/135	268.080771	Negative	[M-H]-	y = 2.89291e5 x - 5.14799e4	0.99837
Guanosine	Nucleotide and Its metabolomics	2.90	282/150	283.09167	Negative	[M-H]-	y = 6.63385e4 x - 3.51368e4	0.99875
c-di-AMP	Nucleotide and Its metabolomics	3.19	657/328	658.105044	Negative	[M-H]-	y = 663.71044 x - 1.74284e5	0.99510
dTMP	Nucleotide and Its metabolomics	4.24	321.1/195.2	322.208	Negative	[M-H]-	y = 11051.29342 x - 1.36363e6	0.99539
dUMP	Nucleotide and Its metabolomics	4.62	307/195	308.0409519	Negative	[M-H]-	y = 3.79945e4 x - 9.33503e5	0.99680
UDP-GlcNAc	Nucleotide and Its metabolomics	4.75	606.1/384.9	607.0815695	Negative	[M-H]-	y = 18822.55385 x - 1.82443e6	0.99058
dAMP	Nucleotide and Its metabolomics	4.93	330/194.9	331.068172	Negative	[M-H]-	y = 3992.57823 x - 1.67772e5	0.99884
UMP	Nucleotide and Its metabolomics	5.11	323/96.9	324.03587	Negative	[M-H]-	y = 11283.55933 x - 5.43233e5	0.99568
IMP	Nucleotide and Its metabolomics	5.11	346.9/78.9	348.047103	Negative	[M-H]-	y = 4.93018e4 x - 9.69588e5	0.99751
AMP	Nucleotide and Its metabolomics	5.11	345.9/79	347.063087	Negative	[M-H]-	y = 5780.93781 x - 9.61923e4	0.99471
dCMP	Nucleotide and Its metabolomics	5.53	306/78.9	307.056939	Negative	[M-H]-	y = 22843.20816 x - 4.44105e5	0.99819
ADP	Nucleotide and Its metabolomics	5.78	426/134	427.029419	Negative	[M-H]-	y = 19695.06924 x - 9.45843e5	0.99564
ATP	Nucleotide and Its metabolomics	6.30	506/78.9	506.995751	Negative	[M-H]-	y = 16520.22892 x + 16282.30471	0.99477
Guanosine diphosphate	Nucleotide and Its metabolomics	6.49	441.9/78.9	443.024334	Negative	[M-H]-	y = 4785.59136 x + 14039.21533	0.99177
3-phenyllactic acid	Organic Acid And Its Derivatives	0.56	165.1/147	166.0629942	Negative	[M-H]-	y = 7.08949e4 x - 3.32651e4	0.99928
Pyruvic acid	Organic acid And Its derivatives	0.61	86.8/43	88.016045	Negative	[M-H]-	y = 3903.53391 x + 17601.52072	0.99102
Oxaloacetate	Organic acid And Its derivatives	0.72	131/98.8	132.0058732	Negative	[M-H]-	y = 124.94894 x + 24619.69227	0.99129
Lactate	Organic acid And Its derivatives	0.91	89.2/43.1	90.031695	Negative	[M-H]-	y = 5.91036e4 x + 3.68605e5	0.99570
Succinic Acid	Organic acid And Its derivatives	1.66	117.03/99	118.02661	Negative	[M-H]-	y = 18896.76320 x - 2.18270e6	0.99454
Alpha-Ketoglutaric Acid	Organic acid And Its derivatives	1.93	145.0137/101.1	146.021525	Negative	[M-H]-	y = 9078.46599 x - 1.04351e6	0.99278
Fumaric acid	Organic acid And Its derivatives	2.62	114.9/70.9	116.01096	Negative	[M-H]-	y = 5653.30813 x - 6.00812e5	0.99648
Isocitric acid	Organic acid And Its derivatives	5.38	190.8/73.2	192.027005	Negative	[M-H]-	y = 1.05412e5 x - 5.11697e6	0.99830
Citric acid	Organic acid And Its derivatives	5.78	191/129	192.027005	Negative	[M-H]-	y = 7.67993e4 x - 3.68361e6	0.99616
Argininosuccinic acid	Organic acid And Its derivatives	6.67	289.2/131.9	290.122636	Negative	[M-H]-	y = 1291.29763 x - 9857.61137	0.99834
D-Ribulose 5-phosphate	Phosphate sugars	5.05	229/97	230.0191538	Negative	[M-H]-	y = 28614.11046 x - 1.37457e6	0.99745
6-Phosphogluconic acid	Phosphate sugars	5.71	274.8/78.9	276.024637	Negative	[M-H]-	y = 2352.99547 x - 8.90309e4	0.99036
D-Glucose 1-phosphate	Phosphate sugars	5.82	259/138.7	260.0297185	Negative	[M-H]-	y = 8427.22065 x - 25597.32072	0.99093
Sedoheptulose 7-phosphate	Phosphate sugars	5.91	289.3/78.9	290.0402837	Negative	[M-H]-	y = 6554.29759 x - 1.50005e5	0.99683
D-Erythrose 4-phosphate	Phosphate sugars	6.28	199.1/96.8	200.008592	Negative	[M-H]-	y = 7532.12412 x - 13406.03370	0.99633
D-Glucose 6-phosphate	Phosphate sugars	6.29	258.74/96.9	260.029722	Negative	[M-H]-	y = 1.66999e5 x - 3.16312e6	0.99615
Trehalose-6-phosphate	Phosphate sugars	6.90	421.2/78.8	422.082547	Negative	[M-H]-	y = 2089.78402 x + 7108.91844	0.99466
Fructose 1,6-bisphosphate	Phosphate sugars	7.07	339/78.9	339.996054	Negative	[M-H]-	y = 10352.27285 x + 10165.52876	0.99206
Glycerol 3-phosphate	Phosphoric acids	5.05	171/79	172.013677	Negative	[M-H]-	y = 12318.83966 x - 2.22693e5	0.99455
Dihydroxyacetone phosphate	Phosphoric acids	5.35	169/96.8	169.998027	Negative	[M-H]-	y = 12081.75272 x - 7.82054e5	0.99380
Phosphoenolpyruvic acid	Phosphoric acids	5.53	166.7/78.9	167.982377	Negative	[M-H]-	y = 27755.27779 x - 2.00251e6	0.99035
2-Phospho-D-glyceric acid	Phosphoric acids	5.57	184.9/78.8	185.9929391	Negative	[M-H]-	y = 10254.45001 x - 1.32750e6	0.99009
BPG	Phosphoric acids	6.92	265/167	265.9592695	Negative	[M-H]-	y = 5.87070e4 x + 1.24604e5	0.99926
