# Supplementary material for: CcpA-mediated regulation of cellular energy metabolism in the ruminal bacterium Streptococcus bovis
Source: Microbiol Spectr. 2025 Jun 25;13(8):e02150-24. doi: 10.1128/spectrum.02150-24 (PMC12323346; doi:10.1128/spectrum.02150-24)
Supplement: Table S2 — Principal component axis contribution results among different conditions. [file spectrum.02150-24-s0003.xlsx]

## Sheet: HGWT vs HGKO
Table S2: Principal Component Axis Contribution Results Among Different Conditions (HGWT vs HGKO, HGWT vs LGWT, LGWT vs LGKO, HGKO vs LGKO)
name	PC1_contrib	PC2_contrib	PC3_contrib
Glutamine	3.02188	0.133341	0.011927
Serine	0.020525	14.0055	0.190245
L-Glutamic-acid	2.97162	0.160152	0.022159
Threonine	1.53117	6.2434	0.25208
Lysine	3.88e-06	2.21125	13.2032
Tyrosine	2.43369	2.24763	0.266715
Arginine	1.45172	4.60865	3.37291
Ornithine	1.53609	2.83182	0.022316
L-Leucine	0.275045	11.6361	0.213064
L-Alanine	2.99386	0.146958	0.069719
L-citrulline	2.84573	0.102413	1.04405
L-Asparagine	2.92366	0.140229	0.00061
L-Cystine	0.561937	3.28235	8.6351
Succinyl-CoA	0	0	0
Flavin-mononucleotide	2.28082	3.55477	0.244157
Acetyl-CoA	0.331303	0.105379	8.01781
Phosphorylethanolamine	0	0	0
Guanosine-diphosphate	1.61892	0.876866	7.15451
UMP	0.599491	7.92116	3.78512
IMP	2.68313	1.64982	0.330314
Cyclic-AMP	0	0	0
dTMP	1.31816	7.42851	0.004014
AMP	2.72462	1.32091	0.399529
ATP	2.59925	0.203061	0.982742
Guanosine	2.93816	0.531174	0.000155
Uracil	2.46379	0.166078	0.000717
ADP	1.39827	5.7285	0.019095
dCMP	1.88446	0.682425	0.642135
Inosine	2.72376	0.798698	0.003312
Adenine	1.654	1.6624	2.31337
dUMP	2.28278	0.895787	0.001372
UDP-GlcNAc	2.75596	0.867854	0.597588
c-di-AMP	1.63012	2.87885	4.51018
dAMP	2.54303	0.113679	0.000302
3-phenyllactic-acid	0.122247	0.745558	14.3243
Argininosuccinic-acid	2.97046	0.288432	0.043804
Oxaloacetate	0	0	0
Pyruvic-acid	2.32558	0.001176	0.800597
Lactate	2.59469	0.033678	0.003892
Succinic-Acid	2.52694	1.10467	0.28734
Fumaric-acid	2.87142	0.216932	0.012957
Isocitric-acid	0	0	0
Citric-acid	2.88815	0.478676	0.295257
Alpha-Ketoglutaric-Acid	2.26194	0.017312	0.275417
D-Erythrose-4-phosphate	0	0	0
Trehalose-6-phosphate	0.869766	1.52047	1.74715
6-Phosphogluconic-acid	0	0	0
Fructose-1,6-bisphosphate	2.60636	0.010825	0.419013
D-Glucose-6-phosphate	1.78207	1.74121	2.69114
D-Glucose-1-phosphate	0.670932	0.474594	10.2726
Sedoheptulose-7-phosphate	2.46632	0.558767	2.1221
D-Ribulose-5-phosphate	0.004439	5.28492	8.93356
BPG	2.73525	0.054581	0.157159
Dihydroxyacetone-phosphate	2.94452	0.029559	0.463813
2-Phospho-D-glycerate	2.93527	0.275274	0.133125
Glycerol-3-phosphate	2.52853	1.91892	0.179587
Phosphoenolpyruvic-acid	2.89815	0.108767	0.526696

## Sheet: HGWT vs LGWT
name	PC1_contrib	PC2_contrib	PC3_contrib
Glutamine	3.1526	0.00412	0.15328
Serine	2.07128	3.13524	0.121727
L-Glutamic-acid	3.19549	0.066367	0.601852
Threonine	3.01573	0.76758	0.644246
Lysine	0.084449	8.80831	2.92642
Tyrosine	1.45716	5.89372	1.36383
Arginine	3.25277	0.116434	0.161107
Ornithine	1.71366	4.45277	0.985825
L-Leucine	1.93284	3.09759	0.13192
L-Alanine	2.96553	1.17842	0.197418
L-citrulline	0.385588	8.46266	0.761889
L-Asparagine	1.54443	0.8789	7.18323
L-Cystine	2.62274	0.538252	0.55679
Succinyl-CoA	0	0	0
Flavin-mononucleotide	0.329358	2.58315	5.84796
Acetyl-CoA	0	0	0
Phosphorylethanolamine	0	0	0
Guanosine-diphosphate	1.56745	0.674267	8.1117
UMP	2.60014	1.54296	1.17082
IMP	3.19203	2.84e-06	0.226231
Cyclic-AMP	0	0	0
dTMP	3.08173	0.702819	0.002735
AMP	3.16419	0.008641	0.37349
ATP	0.858252	5.58405	0.042341
Guanosine	3.2074	0.003202	0.31569
Uracil	2.73248	0.086086	1.948
ADP	1.73213	2.16304	2.19407
dCMP	0.806974	3.66776	4.11574
Inosine	2.88445	0.100951	1.75011
Adenine	2.20042	0.076476	1.94337
dUMP	0.389408	0.009503	19.0326
UDP-GlcNAc	2.28793	0.231959	2.6394
c-di-AMP	3.19003	0.096673	0.140821
dAMP	2.52835	0.087066	4.19574
3-phenyllactic-acid	2.74464	0.854598	0.626767
Argininosuccinic-acid	2.65652	1.48086	2.08962
Oxaloacetate	0	0	0
Pyruvic-acid	0.856488	1.6507	3.66282
Lactate	2.63781	0.313604	0.708423
Succinic-Acid	3.05458	0.088272	0.033839
Fumaric-acid	3.12251	0.123545	0.420073
Isocitric-acid	0	0	0
Citric-acid	3.26063	0.04607	0.156948
Alpha-Ketoglutaric-Acid	0.000428	0.190635	15.2223
D-Erythrose-4-phosphate	0	0	0
Trehalose-6-phosphate	0.20266	1.02172	1.9562
6-Phosphogluconic-acid	0	0	0
Fructose-1,6-bisphosphate	2.64486	0.822064	0.96041
D-Glucose-6-phosphate	2.82917	0.280429	0.002513
D-Glucose-1-phosphate	2.69419	1.80773	0.738945
Sedoheptulose-7-phosphate	1.16827	4.45461	0.832845
D-Ribulose-5-phosphate	2.27413	0.639335	0.262606
BPG	0.055378	10.0352	0.269635
Dihydroxyacetone-phosphate	2.9234	1.29847	0.006162
2-Phospho-D-glycerate	1.17366	5.57364	0.467462
Glycerol-3-phosphate	0.011784	9.67937	1.26497
Phosphoenolpyruvic-acid	1.54193	4.62017	0.477188

## Sheet: LGWT vs LGKO
name	PC1_contrib	PC2_contrib	PC3_contrib
Glutamine	2.3759	1.13716	0.637653
Serine	2.99091	0.433806	0.105728
L-Glutamic-acid	3.0058	0.342095	0.226532
Threonine	1.4182	2.29269	5.84992
Lysine	2.77977	0.735416	0.128094
Tyrosine	1.98353	2.391	2.06963
Arginine	2.36572	1.95549	1.50783
Ornithine	2.90248	0.625384	0.196644
L-Leucine	3.03461	0.063125	0.152929
L-Alanine	2.92867	0.012515	0.537194
L-citrulline	1.81782	4.91016	0.077656
L-Asparagine	0.021443	11.9635	3.44758
L-Cystine	0.909579	4.65338	6.1222
Succinyl-CoA	0	0	0
Flavin-mononucleotide	2.91486	0.015831	0.263141
Acetyl-CoA	0	0	0
Phosphorylethanolamine	0	0	0
Guanosine-diphosphate	2.14536	0.827778	2.41737
UMP	2.23328	0.055637	2.10444
IMP	1.86489	0.000249	5.44432
Cyclic-AMP	0	0	0
dTMP	0.016066	3.34532	12.9901
AMP	1.37644	0.028441	8.02938
ATP	2.00367	0.041468	0.406302
Guanosine	1.19929	0.481048	7.70218
Uracil	1.56265	2.71138	1.08503
ADP	3.03317	0.130604	0.030795
dCMP	0.024992	7.38249	5.14363
Inosine	1.22873	0.042301	9.52982
Adenine	1.28763	4.56377	1.19207
dUMP	2.07019	0.63007	0.136616
UDP-GlcNAc	2.24791	1.25614	0.003778
c-di-AMP	0.103754	7.1667	3.33227
dAMP	2.86801	0.063547	0.508657
3-phenyllactic-acid	1.98668	0.71066	4.38893
Argininosuccinic-acid	2.9777	0.55001	0.023622
Oxaloacetate	0	0	0
Pyruvic-acid	2.8362	0.003881	0.244181
Lactate	1.4551	1.18639	5.34944
Succinic-Acid	0.524716	12.568	0.541706
Fumaric-acid	2.3044	2.63022	1.41996
Isocitric-acid	0	0	0
Citric-acid	0.206031	8.41403	0.006482
Alpha-Ketoglutaric-Acid	1.40537	5.43126	0.050912
D-Erythrose-4-phosphate	0	0	0
Trehalose-6-phosphate	0.74577	4.39951	0.12668
6-Phosphogluconic-acid	2.93349	0.29925	0.047565
Fructose-1,6-bisphosphate	2.35563	0.012683	0.490959
D-Glucose-6-phosphate	1.01025	1.48131	1.32111
D-Glucose-1-phosphate	2.76862	0.175012	0.332997
Sedoheptulose-7-phosphate	3.00765	0.234955	0.266523
D-Ribulose-5-phosphate	2.57508	1.05702	1.12167
BPG	2.75027	0.032557	1.19104
Dihydroxyacetone-phosphate	2.4306	0.003914	0.090141
2-Phospho-D-glycerate	3.02478	0.154587	0.357265
Glycerol-3-phosphate	2.94584	0.299799	0.993262
Phosphoenolpyruvic-acid	3.04049	0.096465	0.256022

## Sheet: HGKO vs LGKO
name	PC1_contrib	PC2_contrib	PC3_contrib
Glutamine	3.09007	0.019652	0.871354
Serine	3.21419	0.609883	0.06401
L-Glutamic-acid	2.61845	0.068273	4.15576
Threonine	3.11915	0.843474	0.288508
Lysine	2.05986	0.014733	1.84278
Tyrosine	2.30777	1.25645	3.5773
Arginine	3.32976	0.040392	0.015421
Ornithine	3.30776	0.160365	0.167891
L-Leucine	3.2165	0.273624	0.531788
L-Alanine	0.015212	11.5281	1.08164
L-citrulline	0.871356	0.271911	12.3238
L-Asparagine	3.09829	0.002181	0.198175
L-Cystine	1.53287	4.32578	3.03905
Succinyl-CoA	0	0	0
Flavin-mononucleotide	1.19786	8.84517	0.099711
Acetyl-CoA	0.569315	0.026654	0.259044
Phosphorylethanolamine	0	0	0
Guanosine-diphosphate	0.002231	7.48432	0.649389
UMP	3.11933	0.290733	0.29536
IMP	1.61766	2.74396	0.431008
Cyclic-AMP	0	0	0
dTMP	3.22151	0.578239	0.115014
AMP	0.892225	2.30279	0.563374
ATP	0	0	0
Guanosine	2.29069	1.89737	0.850107
Uracil	1.87763	0.245367	4.12432
ADP	2.1507	4.37769	0.022314
dCMP	1.92897	0.139671	6.1768
Inosine	2.51361	0.418854	0.538095
Adenine	1.53977	0.474207	6.65589
dUMP	2.62471	0.719323	1.02579
UDP-GlcNAc	3.02031	0.006522	0.28732
c-di-AMP	3.06814	0.001976	0.003324
dAMP	2.74789	0.349722	0.063062
3-phenyllactic-acid	2.47118	0.942061	1.05504
Argininosuccinic-acid	0.362188	3.29417	10.9235
Oxaloacetate	0	0	0
Pyruvic-acid	1.09504	8.60898	0.000801
Lactate	0.99132	6.50408	0.056522
Succinic-Acid	0.033004	1.41328	11.8791
Fumaric-acid	3.27935	0.428539	0.012524
Isocitric-acid	0	0	0
Citric-acid	3.33768	0.00677	0.157336
Alpha-Ketoglutaric-Acid	0.228316	0.090402	14.3265
D-Erythrose-4-phosphate	0	0	0
Trehalose-6-phosphate	0.448359	4.84464	0.16601
6-Phosphogluconic-acid	3.28298	0.007369	0.026708
Fructose-1,6-bisphosphate	1.50549	3.2904	0.029396
D-Glucose-6-phosphate	1.3547	0.044537	5.84197
D-Glucose-1-phosphate	2.44771	1.56808	0.8347
Sedoheptulose-7-phosphate	2.65819	1.02306	0.06697
D-Ribulose-5-phosphate	1.17051	6.79655	0.361292
BPG	0.285006	0.007927	3.0877
Dihydroxyacetone-phosphate	2.32786	2.50344	0.577944
2-Phospho-D-glycerate	2.0241	0.012312	0.002508
Glycerol-3-phosphate	1.26703	8.17385	0.050656
Phosphoenolpyruvic-acid	3.26615	0.122196	0.225448
